# Supplementary material for: Destabilising Effect of Class B CpG Adjuvants on Different Proteins and Vaccine Candidates
Source: Vaccines (Basel). 2025 Apr 8;13(4):395. doi: 10.3390/vaccines13040395 (PMC12031019; doi:10.3390/vaccines13040395)
Supplement: Supplementary file 1 [file vaccines-13-00395-s001.zip]

Archive with 2 entries (2 files):
- File S1. The original SDS gel figures.pdf
- vaccines-3426321-Supplementary.pdf
